# Supplementary material for: Evaluation of the Stability of Bacteriophages in Different Solutions Suitable for the Production of Magistral Preparations in Belgium
Source: Viruses. 2021 May 8;13(5):865. doi: 10.3390/v13050865 (PMC8151234; doi:10.3390/v13050865)
Supplement: Supplementary file 1 [file viruses-13-00865-s001.zip]

Archive with 1 entries (1 files):
- viruses-1192320-supplement.pdf
